# Supplementary material for: Oncotype DX Breast Cancer recurrence score resists inter-assay reproducibility with RT2-Profiler Multiplex RT-PCR
Source: Sci Rep. 2019 Dec 30;9:20266. doi: 10.1038/s41598-019-56910-0 (PMC6937305; doi:10.1038/s41598-019-56910-0)
Supplement: Supplementary file 2 — Supplementary Information 2 [file 41598_2019_56910_MOESM2_ESM.xls]

## Sheet: PlateExport
RT2 qPCR Primer Assay cat. no.	Plate No.	Row	Column		Plate Name	Plate Description	Plate Format	Fill Pattern	Species
PPH01001A	1	A	1		Schildgen	Breast	F	4	Hs
PPH01007F	1	A	2
PPH20500B	1	A	3
PPH01001A	1	A	4
PPH01007F	1	A	5
PPH20500B	1	A	6
PPH01001A	1	A	7
PPH01007F	1	A	8
PPH20500B	1	A	9
PPH01001A	1	A	10
PPH01007F	1	A	11
PPH20500B	1	A	12
PPH00079B	1	B	1
PPH01024E	1	B	2
PPH15095A	1	B	3
PPH00079B	1	B	4
PPH01024E	1	B	5
PPH15095A	1	B	6
PPH00079B	1	B	7
PPH01024E	1	B	8
PPH15095A	1	B	9
PPH00079B	1	B	10
PPH01024E	1	B	11
PPH15095A	1	B	12
PPH00271E	1	C	1
PPH00126C	1	C	2
PPH00074A	1	C	3
PPH00271E	1	C	4
PPH00126C	1	C	5
PPH00074A	1	C	6
PPH00271E	1	C	7
PPH00126C	1	C	8
PPH00074A	1	C	9
PPH00271E	1	C	10
PPH00126C	1	C	11
PPH00074A	1	C	12
PPH00209B	1	D	1
PPH10349A	1	D	2
PPH00236C	1	D	3
PPH00209B	1	D	4
PPH10349A	1	D	5
PPH00236C	1	D	6
PPH00209B	1	D	7
PPH10349A	1	D	8
PPH00236C	1	D	9
PPH00209B	1	D	10
PPH10349A	1	D	11
PPH00236C	1	D	12
PPH10370A	1	E	1
PPH05574F	1	E	2
PPH00076F	1	E	3
PPH10370A	1	E	4
PPH05574F	1	E	5
PPH00076F	1	E	6
PPH10370A	1	E	7
PPH05574F	1	E	8
PPH00076F	1	E	9
PPH10370A	1	E	10
PPH05574F	1	E	11
PPH00076F	1	E	12
PPH00501B	1	F	1
PPH00150F	1	F	2
PPH21138F	1	F	3
PPH00501B	1	F	4
PPH00150F	1	F	5
PPH21138F	1	F	6
PPH00501B	1	F	7
PPH00150F	1	F	8
PPH21138F	1	F	9
PPH00501B	1	F	10
PPH00150F	1	F	11
PPH21138F	1	F	12
PPH01096H	1	G	1
PPH00990H	1	G	2
PPH00073G	1	G	3
PPH01096H	1	G	4
PPH00990H	1	G	5
PPH00073G	1	G	6
PPH01096H	1	G	7
PPH00990H	1	G	8
PPH00073G	1	G	9
PPH01096H	1	G	10
PPH00990H	1	G	11
PPH00073G	1	G	12
PPX63340	1	H	1
PPX63339	1	H	2
PPH65835A	1	H	3
PPX63340	1	H	4
PPX63339	1	H	5
PPH65835A	1	H	6
PPX63340	1	H	7
PPX63339	1	H	8
PPH65835A	1	H	9
PPX63340	1	H	10
PPX63339	1	H	11
PPH65835A	1	H	12

## Sheet: Plate Layout
	1	2	3	4	5	6	7	8	9	10	11	12
A	ESR1	PGR	SCUBE2	ESR1	PGR	SCUBE2	ESR1	PGR	SCUBE2	ESR1	PGR	SCUBE2
B	BCL2	MKI67	AURKA	BCL2	MKI67	AURKA	BCL2	MKI67	AURKA	BCL2	MKI67	AURKA
C	BIRC5	CCNB1	MYBL2	BIRC5	CCNB1	MYBL2	BIRC5	CCNB1	MYBL2	BIRC5	CCNB1	MYBL2
D	ERBB2	GRB7	MMP11	ERBB2	GRB7	MMP11	ERBB2	GRB7	MMP11	ERBB2	GRB7	MMP11
E	CTSL2	CD68	BAG1	CTSL2	CD68	BAG1	CTSL2	CD68	BAG1	CTSL2	CD68	BAG1
F	GSTM1	GAPDH	RPLP0	GSTM1	GAPDH	RPLP0	GSTM1	GAPDH	RPLP0	GSTM1	GAPDH	RPLP0
G	GUSB	TFRC	ACTB	GUSB	TFRC	ACTB	GUSB	TFRC	ACTB	GUSB	TFRC	ACTB
H	RTC	PPC	GDC	RTC	PPC	GDC	RTC	PPC	GDC	RTC	PPC	GDC

## Sheet: Gene List A
Gene Symbol	Alias	Refseq #	Official Full Name	Catalog Number
ESR1	steroid hormone receptor, estrogen receptor alpha E1-N2-E2-1-2, estradiol receptor, estrogen receptor, DKFZp686N23123, estrogen receptor alpha delta 4*,5,6,7,8*/901 isoform, Era, estrogen receptor alpha, estrogen receptor alpha E1-E2-1-2, estrogen receptor alpha delta 3*,4,5,6,7*,8*/941 isoform, ESR, ESRA, estrogen receptor alpha delta 4,5,7 isoform, OTTHUMP00000017719, estrogen receptor alpha de…	NM_000125	estrogen receptor 1	PPH01001A
PGR	PR, OTTHUMP00000236117, OTTHUMP00000236114, nuclear receptor subfamily 3 group C member 3, NR3C3, OTTHUMP00000236115, OTTHUMP00000236119	NM_000926	progesterone receptor	PPH01007F
SCUBE2	CEGP1, FLJ35234, CEGP1 protein, FLJ16792, MGC133057, OTTHUMP00000230760, OTTHUMP00000225263, OTTHUMP00000225264, signal peptide, CUB and EGF-like domain-containing protein 2, Cegb1, Cegf1	NM_001170690	signal peptide, CUB domain, EGF-like 2	PPH20500B
BCL2	B-cell lymphoma protein 2, BCL2 protein, OTTHUMP00000163680, Bcl-2, apoptosis regulator Bcl-2, protein phosphatase 1, regulatory subunit 50	NM_000633, NM_000657	B-cell CLL/lymphoma 2	PPH00079B
MKI67	KIA, OTTHUMP00000020739, antigen KI-67, OTTHUMP00000020740, monoclonal antibody Ki-67, Proliferation-related Ki-67 antigen, Ki-67, RP11-380J17.2, protein phosphatase 1, regulatory subunit 105, antigen identified by monoclonal antibody Ki-67	NM_001145966	marker of proliferation Ki-67	PPH01024E
AURKA	AIK, protein phosphatase 1, regulatory subunit 47, BTAK, STK6, OTTHUMP00000031340, STK15, serine/threonine-protein kinase 6, OTTHUMP00000166072, hARK1, AURA, aurora-related kinase 1, serine/threonine-protein kinase 15, OTTHUMP00000031344, serine/threonine kinase 15, OTTHUMP00000031345, ARK1, STK7, OTTHUMP00000031343, ARK-1, breast-tumor-amplified kinase, aurora-A, aurora 2, AURORA2, serine/threon…	NM_003600	aurora kinase A	PPH15095A
BIRC5	baculoviral IAP repeat-containing protein 5, survivin, baculoviral IAP repeat-containing 5, API4, EPR-1, apoptosis inhibitor 4, survivin variant 3 alpha, apoptosis inhibitor survivin	NM_001012270	baculoviral IAP repeat containing 5	PPH00271E
CCNB1	CCNB, OTTHUMP00000123478, OTTHUMP00000221981, OTTHUMP00000223023, G2/mitotic-specific cyclin-B1, G2/mitotic-specific cyclin B1	NM_031966	cyclin B1	PPH00126C
MYBL2	BMYB, v-myb avian myeloblastosis viral oncogene homolog-like 2, MYB-related protein B, MGC15600, myb-like protein 2, OTTHUMP00000031719, v-myb myeloblastosis viral oncogene homolog-like 2	NM_002466	v-myb avian myeloblastosis viral oncogene homolog-like 2	PPH00074A
ERBB2	erbB-2, c-erb B2/neu protein, p185erbB2, herstatin, proto-oncogene c-ErbB-2, tyrosine kinase-type cell surface receptor, HER2, NGL, c-erb B2, v-erb-b2 avian erythroblastic leukemia viral oncogene homolog 2 (neuro/glioblastoma derived oncogene, TKR1, tyrosine kinase-type cell surface receptor HER2, proto-oncogene Neu, neuroblastoma/glioblastoma derived oncogene homolog, HER-2/neu, NEU, HER-2, meta…	NM_001005862	v-erb-b2 avian erythroblastic leukemia viral oncogene homolog 2	PPH00209B
GRB7	OTTHUMP00000164352, OTTHUMP00000164350, GRB7 adapter protein, B47, OTTHUMP00000164351, OTTHUMP00000164349, epidermal growth factor receptor GRB-7	NM_001030002	growth factor receptor-bound protein 7	PPH10349A
MMP11	ST3, stromelysin 3, stromelysin III, matrix metalloproteinase 11, stromelysin-3, matrix metalloproteinase 11 (stromelysin 3), SL-3, OTTHUMP00000198424, MMP-11, OTTHUMP00000198423, matrix metalloproteinase-11, STMY3	NM_005940	matrix metallopeptidase 11 (stromelysin 3)	PPH00236C
CTSV	CTSU, CATL2, cathepsin L2, preproprotein, OTTHUMP00000021738, MGC125957, cathepsin U, CTSV, cathepsin V, UNQ268/PRO305, cathepsin L2, CTSL2	NM_001201575	cathepsin V	PPH10370A
CD68	SCARD1, DKFZp686M18236, macrosialin, GP110, CD68 antigen, OTTHUMP00000135285, Macrophage antigen CD68 (microsialin), scavenger receptor class D, member 1, macrophage antigen CD68	NM_001040059	CD68 molecule	PPH05574F
BAG1	BCL2-associated athanogene 1, OTTHUMP00000021199, Bcl-2-binding protein, glucocortoid receptor-associated protein RAP46, bcl-2-associated athanogene 1, receptor-associated protein, 46-KD, BAG-1, Bcl-2 associating athanogene-1 protein, BAG family molecular chaperone regulator 1, OTTHUMP00000021198, RP11-326F20.2	NM_001172415, NM_004323	BCL2-associated athanogene	PPH00076F
GSTM1	HB subunit 4, GTH4, H-B, glutathione S-transferase M1, MGC26563, GTM1, GSTM1-1, glutathione S-transferase Mu 1, GST1, glutathione S-alkyltransferase, glutathione S-aralkyltransferase, MU-1, OTTHUMP00000013346, MU, GST class-mu 1, OTTHUMP00000013349, GSTM1b-1b, glutathione S-transferase, Mu-1, glutathione S-aryltransferase, GSTM1a-1a, OTTHUMP00000013347, S-(hydroxyalkyl)glutathione lyase, GST HB s…	NM_000561	glutathione S-transferase mu 1	PPH00501B
GAPDH	G3PD, aging-associated gene 9 protein, MGC88685, OTTHUMP00000174434, OTTHUMP00000174430, 3' end, peptidyl-cysteine S-nitrosylase GAPDH, OTTHUMP00000174431, OTTHUMP00000174432, glyceraldehyde 3-phosphate dehydrogenase, GAPDH, GAPD, CDABP0047, epididymis secretory sperm binding protein Li 162eP	NM_001256799	glyceraldehyde-3-phosphate dehydrogenase	PPH00150F
RPLP0	P0, L10E, PRLP0, MGC111226, MGC88175, 60S ribosomal protein L10E, ribosomal protein P0, acidic ribosomal phosphoprotein P0, RPP0, 60S acidic ribosomal protein P0	NM_001002	ribosomal protein, large, P0	PPH21138F
GUSB	MPS7, beta-glucuronidase, beta-D-glucuronidase, OTTHUMP00000159848, beta-G1, OTTHUMP00000210106, tcag7.927	NM_000181	glucuronidase, beta	PPH01096H
TFRC	TFR, transferrin receptor, TRFR, OTTHUMP00000208524, OTTHUMP00000208525, TR, OTTHUMP00000208523, transferrin receptor protein 1, p90, TFR1, T9, CD71, transferrin receptor (p90, CD71)	NM_001128148	transferrin receptor	PPH00990H
ACTB	beta actin, OTTHUMP00000024886, beta cytoskeletal actin, actin, cytoplasmic 1, PS1TP5-binding protein 1, beta-actin	NM_001101	actin, beta	PPH00073G
GDC				PPH65835A
PPC				PPX63339
RTC				PPX63340

## Sheet: Gene List B
Gene Symbol	Alias	Refseq #	Official Full Name	Catalog Number = Assay Catalog Number
ESR1	steroid hormone receptor, estrogen receptor alpha E1-N2-E2-1-2, estradiol receptor, estrogen receptor, DKFZp686N23123, estrogen receptor alpha delta 4*,5,6,7,8*/901 isoform, Era, estrogen receptor alpha, estrogen receptor alpha E1-E2-1-2, estrogen receptor alpha delta 3*,4,5,6,7*,8*/941 isoform, ESR, ESRA, estrogen receptor alpha delta 4,5,7 isoform, OTTHUMP00000017719, estrogen receptor alpha de…	NM_000125	estrogen receptor 1	PPH01001A	https://www.qiagen.com/de/products/discovery-and-translational-research/pcr-qpcr/qpcr-assays-and-instruments/mrna-incrna-qpcr-assays-panels/rt2-qpcr-primer-assays/?catno=PPH01001A#geneglobe	Name RT² qPCR Primer Assay for Human ESR1 (PPH01001A) Official symbol ESR1 [Human] Official name estrogen receptor 1 Species Human (Homo sapiens) Entrez Gene ID 2099 Detected transcript(s) NM_000125 (6330 bp) Band Size 162 bp (NM_000125) Reference Position 1 254 (NM_000125	1 The Reference Position is a position contained within the sequence of the amplicon relative to the start of the relevant RefSeq sequence.
PGR	PR, OTTHUMP00000236117, OTTHUMP00000236114, nuclear receptor subfamily 3 group C member 3, NR3C3, OTTHUMP00000236115, OTTHUMP00000236119	NM_000926	progesterone receptor	PPH01007F	https://www.qiagen.com/de/products/discovery-and-translational-research/pcr-qpcr/qpcr-assays-and-instruments/mrna-incrna-qpcr-assays-panels/rt2-qpcr-primer-assays/?catno=PPH01007F#geneglobe	Name RT² qPCR Primer Assay for Human PGR (PPH01007F) Official symbol PGR [Human] Official name progesterone receptor Species Human (Homo sapiens) Entrez Gene ID 5241 Detected transcript(s) NM_000926 (13037 bp) Band Size 130 bp (NM_000926) Reference Position 1 3255 (NM_000926
SCUBE2	CEGP1, FLJ35234, CEGP1 protein, FLJ16792, MGC133057, OTTHUMP00000230760, OTTHUMP00000225263, OTTHUMP00000225264, signal peptide, CUB and EGF-like domain-containing protein 2, Cegb1, Cegf1	NM_001170690	signal peptide, CUB domain, EGF-like 2	PPH20500B	https://www.qiagen.com/de/products/discovery-and-translational-research/pcr-qpcr/qpcr-assays-and-instruments/mrna-incrna-qpcr-assays-panels/rt2-qpcr-primer-assays/?catno=PPH20500B#geneglobe	Name RT² qPCR Primer Assay for Human SCUBE2 (PPH20500B) Official symbol SCUBE2 [Human] Official name signal peptide, CUB domain and EGF like domain containing 2 Species Human (Homo sapiens) Entrez Gene ID 57758 Detected transcript(s) NM_001170690 (4058 bp) Band Size 109 bp (NM_001170690) Reference Position 1 1971 (NM_001170690
BCL2	B-cell lymphoma protein 2, BCL2 protein, OTTHUMP00000163680, Bcl-2, apoptosis regulator Bcl-2, protein phosphatase 1, regulatory subunit 50	NM_000633, NM_000657	B-cell CLL/lymphoma 2	PPH00079B	https://www.qiagen.com/de/products/discovery-and-translational-research/pcr-qpcr/qpcr-assays-and-instruments/mrna-incrna-qpcr-assays-panels/rt2-qpcr-primer-assays/?catno=PPH00079B#geneglobe	Name RT² qPCR Primer Assay for Human BCL2 (PPH00079B) Official symbol BCL2 [Human] Official name B-cell CLL/lymphoma 2 Species Human (Homo sapiens) Entrez Gene ID 596 Detected transcript(s) NM_000633 (6492 bp) NM_000657 (1207 bp) Band Size 83 bp (NM_000633, NM_000657) Reference Position 1 956 (NM_000633 956 (NM_000657
MKI67	KIA, OTTHUMP00000020739, antigen KI-67, OTTHUMP00000020740, monoclonal antibody Ki-67, Proliferation-related Ki-67 antigen, Ki-67, RP11-380J17.2, protein phosphatase 1, regulatory subunit 105, antigen identified by monoclonal antibody Ki-67	NM_001145966	marker of proliferation Ki-67	PPH01024E	https://www.qiagen.com/de/products/discovery-and-translational-research/pcr-qpcr/qpcr-assays-and-instruments/mrna-incrna-qpcr-assays-panels/rt2-qpcr-primer-assays/?catno=PPH01024E#geneglobe	Name RT² qPCR Primer Assay for Human MKI67 (PPH01024E) Official symbol MKI67 [Human] Official name marker of proliferation Ki-67 Species Human (Homo sapiens) Entrez Gene ID 4288 Detected transcript(s) NM_001145966 (11427 bp) Band Size 95 bp (NM_001145966) Reference Position 1 8288 (NM_001145966
AURKA	AIK, protein phosphatase 1, regulatory subunit 47, BTAK, STK6, OTTHUMP00000031340, STK15, serine/threonine-protein kinase 6, OTTHUMP00000166072, hARK1, AURA, aurora-related kinase 1, serine/threonine-protein kinase 15, OTTHUMP00000031344, serine/threonine kinase 15, OTTHUMP00000031345, ARK1, STK7, OTTHUMP00000031343, ARK-1, breast-tumor-amplified kinase, aurora-A, aurora 2, AURORA2, serine/threon…	NM_003600	aurora kinase A	PPH15095A	https://www.qiagen.com/de/products/discovery-and-translational-research/pcr-qpcr/qpcr-assays-and-instruments/mrna-incrna-qpcr-assays-panels/rt2-qpcr-primer-assays/?catno=PPH15095A#geneglobe	Name RT² qPCR Primer Assay for Human AURKA (PPH15095A) Official symbol AURKA [Human] Official name aurora kinase A Species Human (Homo sapiens) Entrez Gene ID 6790 Detected transcript(s) NM_003600 (2346 bp) Band Size 177 bp (NM_003600) Reference Position 1 490 (NM_003600
BIRC5	baculoviral IAP repeat-containing protein 5, survivin, baculoviral IAP repeat-containing 5, API4, EPR-1, apoptosis inhibitor 4, survivin variant 3 alpha, apoptosis inhibitor survivin	NM_001012270	baculoviral IAP repeat containing 5	PPH00271E	https://www.qiagen.com/de/products/discovery-and-translational-research/pcr-qpcr/qpcr-assays-and-instruments/mrna-incrna-qpcr-assays-panels/rt2-qpcr-primer-assays/?catno=PPH00271E#geneglobe	Name RT² qPCR Primer Assay for Human BIRC5 (PPH00271E) Official symbol BIRC5 [Human] Official name baculoviral IAP repeat containing 5 Species Human (Homo sapiens) Entrez Gene ID 332 Detected transcript(s) NM_001012270 (2537 bp) Band Size 156 bp (NM_001012270) Reference Position 1 2177 (NM_001012270
CCNB1	CCNB, OTTHUMP00000123478, OTTHUMP00000221981, OTTHUMP00000223023, G2/mitotic-specific cyclin-B1, G2/mitotic-specific cyclin B1	NM_031966	cyclin B1	PPH00126C	https://www.qiagen.com/de/products/discovery-and-translational-research/pcr-qpcr/qpcr-assays-and-instruments/mrna-incrna-qpcr-assays-panels/rt2-qpcr-primer-assays/?catno=PPH00126C#geneglobe	Name RT² qPCR Primer Assay for Human CCNB1 (PPH00126C) Official symbol CCNB1 [Human] Official name cyclin B1 Species Human (Homo sapiens) Entrez Gene ID 891 Detected transcript(s) NM_031966 (2177 bp) Band Size 156 bp (NM_031966) Reference Position 1 1136 (NM_031966
MYBL2	BMYB, v-myb avian myeloblastosis viral oncogene homolog-like 2, MYB-related protein B, MGC15600, myb-like protein 2, OTTHUMP00000031719, v-myb myeloblastosis viral oncogene homolog-like 2	NM_002466	v-myb avian myeloblastosis viral oncogene homolog-like 2	PPH00074A	https://www.qiagen.com/de/products/discovery-and-translational-research/pcr-qpcr/qpcr-assays-and-instruments/mrna-incrna-qpcr-assays-panels/rt2-qpcr-primer-assays/?catno=PPH00074A#geneglobe	Name RT² qPCR Primer Assay for Human MYBL2 (PPH00074A) Official symbol MYBL2 [Human] Official name v-myb avian myeloblastosis viral oncogene homolog-like 2 Species Human (Homo sapiens) Entrez Gene ID 4605 Detected transcript(s) NM_002466 (2785 bp) Band Size 81 bp (NM_002466) Reference Position 1 1942 (NM_002466
ERBB2	erbB-2, c-erb B2/neu protein, p185erbB2, herstatin, proto-oncogene c-ErbB-2, tyrosine kinase-type cell surface receptor, HER2, NGL, c-erb B2, v-erb-b2 avian erythroblastic leukemia viral oncogene homolog 2 (neuro/glioblastoma derived oncogene, TKR1, tyrosine kinase-type cell surface receptor HER2, proto-oncogene Neu, neuroblastoma/glioblastoma derived oncogene homolog, HER-2/neu, NEU, HER-2, meta…	NM_001005862	v-erb-b2 avian erythroblastic leukemia viral oncogene homolog 2	PPH00209B	https://www.qiagen.com/de/products/discovery-and-translational-research/pcr-qpcr/qpcr-assays-and-instruments/mrna-incrna-qpcr-assays-panels/rt2-qpcr-primer-assays/?catno=PPH00209B#geneglobe	Name RT² qPCR Primer Assay for Human ERBB2 (PPH00209B) Official symbol ERBB2 [Human] Official name v-erb-b2 avian erythroblastic leukemia viral oncogene homolog 2 Species Human (Homo sapiens) Entrez Gene ID 2064 Detected transcript(s) NM_001005862 (4889 bp) Band Size 132 bp (NM_001005862) Reference Position 1 3015 (NM_001005862
GRB7	OTTHUMP00000164352, OTTHUMP00000164350, GRB7 adapter protein, B47, OTTHUMP00000164351, OTTHUMP00000164349, epidermal growth factor receptor GRB-7	NM_001030002	growth factor receptor-bound protein 7	PPH10349A	https://www.qiagen.com/de/products/discovery-and-translational-research/pcr-qpcr/qpcr-assays-and-instruments/mrna-incrna-qpcr-assays-panels/rt2-qpcr-primer-assays/?catno=PPH10349A#geneglobe	Name RT² qPCR Primer Assay for Human GRB7 (PPH10349A) Official symbol GRB7 [Human] Official name growth factor receptor-bound protein 7 Species Human (Homo sapiens) Entrez Gene ID 2886 Detected transcript(s) NM_001030002 (2130 bp) Band Size 87 bp (NM_001030002) Reference Position 1 1499 (NM_001030002
MMP11	ST3, stromelysin 3, stromelysin III, matrix metalloproteinase 11, stromelysin-3, matrix metalloproteinase 11 (stromelysin 3), SL-3, OTTHUMP00000198424, MMP-11, OTTHUMP00000198423, matrix metalloproteinase-11, STMY3	NM_005940	matrix metallopeptidase 11 (stromelysin 3)	PPH00236C	https://www.qiagen.com/de/products/discovery-and-translational-research/pcr-qpcr/qpcr-assays-and-instruments/mrna-incrna-qpcr-assays-panels/rt2-qpcr-primer-assays/?catno=PPH00236C#geneglobe	Name RT² qPCR Primer Assay for Human MMP11 (PPH00236C) Official symbol MMP11 [Human] Official name matrix metallopeptidase 11 (stromelysin 3) Species Human (Homo sapiens) Entrez Gene ID 4320 Detected transcript(s) NM_005940 (2276 bp) Band Size 96 bp (NM_005940) Reference Position 1 1445 (NM_005940
CTSV	CTSU, CATL2, cathepsin L2, preproprotein, OTTHUMP00000021738, MGC125957, cathepsin U, CTSV, cathepsin V, UNQ268/PRO305, cathepsin L2, CTSL2	NM_001201575	cathepsin V	PPH10370A	https://www.qiagen.com/de/products/discovery-and-translational-research/pcr-qpcr/qpcr-assays-and-instruments/mrna-incrna-qpcr-assays-panels/rt2-qpcr-primer-assays/?catno=PPH10370A#geneglobe	Name RT² qPCR Primer Assay for Human CTSL2 (PPH10370A) Official symbol CTSV [Human] Official name cathepsin V Species Human (Homo sapiens) Entrez Gene ID 1515 Detected transcript(s) NM_001201575 (4339 bp) Band Size 164 bp (NM_001201575) Reference Position 1 595 (NM_001201575
CD68	SCARD1, DKFZp686M18236, macrosialin, GP110, CD68 antigen, OTTHUMP00000135285, Macrophage antigen CD68 (microsialin), scavenger receptor class D, member 1, macrophage antigen CD68	NM_001040059	CD68 molecule	PPH05574F	https://www.qiagen.com/de/products/discovery-and-translational-research/pcr-qpcr/qpcr-assays-and-instruments/mrna-incrna-qpcr-assays-panels/rt2-qpcr-primer-assays/?catno=PPH05574F#geneglobe	Name RT² qPCR Primer Assay for Human CD68 (PPH05574F) Official symbol CD68 [Human] Official name CD68 molecule Species Human (Homo sapiens) Entrez Gene ID 968 Detected transcript(s) NM_001040059 (1790 bp) Band Size 191 bp (NM_001040059) Reference Position 1 608 (NM_001040059
BAG1	BCL2-associated athanogene 1, OTTHUMP00000021199, Bcl-2-binding protein, glucocortoid receptor-associated protein RAP46, bcl-2-associated athanogene 1, receptor-associated protein, 46-KD, BAG-1, Bcl-2 associating athanogene-1 protein, BAG family molecular chaperone regulator 1, OTTHUMP00000021198, RP11-326F20.2	NM_001172415, NM_004323	BCL2-associated athanogene	PPH00076F	https://www.qiagen.com/de/products/discovery-and-translational-research/pcr-qpcr/qpcr-assays-and-instruments/mrna-incrna-qpcr-assays-panels/rt2-qpcr-primer-assays/?catno=PPH00076F#geneglobe	Name RT² qPCR Primer Assay for Human BAG1 (PPH00076F) Official symbol BAG1 [Human] Official name BCL2-associated athanogene Species Human (Homo sapiens) Entrez Gene ID 573 Detected transcript(s) NM_001172415 (3885 bp) NM_004323 (3885 bp) Band Size 123 bp (NM_001172415, NM_004323) Reference Position 1 3535 (NM_001172415 3535 (NM_004323
GSTM1	HB subunit 4, GTH4, H-B, glutathione S-transferase M1, MGC26563, GTM1, GSTM1-1, glutathione S-transferase Mu 1, GST1, glutathione S-alkyltransferase, glutathione S-aralkyltransferase, MU-1, OTTHUMP00000013346, MU, GST class-mu 1, OTTHUMP00000013349, GSTM1b-1b, glutathione S-transferase, Mu-1, glutathione S-aryltransferase, GSTM1a-1a, OTTHUMP00000013347, S-(hydroxyalkyl)glutathione lyase, GST HB s…	NM_000561	glutathione S-transferase mu 1	PPH00501B	https://www.qiagen.com/de/products/discovery-and-translational-research/pcr-qpcr/qpcr-assays-and-instruments/mrna-incrna-qpcr-assays-panels/rt2-qpcr-primer-assays/?catno=PPH00501B#geneglobe	Name RT² qPCR Primer Assay for Human GSTM1 (PPH00501B) Official symbol GSTM1 [Human] Official name glutathione S-transferase mu 1 Species Human (Homo sapiens) Entrez Gene ID 2944 Detected transcript(s) NM_000561 (1266 bp) Band Size 90 bp (NM_000561) Reference Position 1 40 (NM_000561
GAPDH	G3PD, aging-associated gene 9 protein, MGC88685, OTTHUMP00000174434, OTTHUMP00000174430, 3' end, peptidyl-cysteine S-nitrosylase GAPDH, OTTHUMP00000174431, OTTHUMP00000174432, glyceraldehyde 3-phosphate dehydrogenase, GAPDH, GAPD, CDABP0047, epididymis secretory sperm binding protein Li 162eP	NM_001256799	glyceraldehyde-3-phosphate dehydrogenase	PPH00150F	https://www.qiagen.com/de/products/discovery-and-translational-research/pcr-qpcr/qpcr-assays-and-instruments/mrna-incrna-qpcr-assays-panels/rt2-qpcr-primer-assays/?catno=PPH00150F#geneglobe	Name RT² qPCR Primer Assay for Human GAPDH (PPH00150F) Official symbol GAPDH [Human] Official name glyceraldehyde-3-phosphate dehydrogenase Species Human (Homo sapiens) Entrez Gene ID 2597 Detected transcript(s) NM_001256799 (1455 bp) Band Size 130 bp (NM_001256799) Reference Position 1 856 (NM_001256799
RPLP0	P0, L10E, PRLP0, MGC111226, MGC88175, 60S ribosomal protein L10E, ribosomal protein P0, acidic ribosomal phosphoprotein P0, RPP0, 60S acidic ribosomal protein P0	NM_001002	ribosomal protein, large, P0	PPH21138F	https://www.qiagen.com/de/products/discovery-and-translational-research/pcr-qpcr/qpcr-assays-and-instruments/mrna-incrna-qpcr-assays-panels/rt2-qpcr-primer-assays/?catno=PPH21138F#geneglobe	Name RT² qPCR Primer Assay for Human RPLP0 (PPH21138F) Official symbol RPLP0 [Human] Official name ribosomal protein lateral stalk subunit P0 Species Human (Homo sapiens) Entrez Gene ID 6175 Detected transcript(s) NM_001002 (1229 bp) Band Size 127 bp (NM_001002) Reference Position 1 921 (NM_001002
GUSB	MPS7, beta-glucuronidase, beta-D-glucuronidase, OTTHUMP00000159848, beta-G1, OTTHUMP00000210106, tcag7.927	NM_000181	glucuronidase, beta	PPH01096H	https://www.qiagen.com/de/products/discovery-and-translational-research/pcr-qpcr/qpcr-assays-and-instruments/mrna-incrna-qpcr-assays-panels/rt2-qpcr-primer-assays/?catno=PPH01096H#geneglobe	Name RT² qPCR Primer Assay for Human GUSB (PPH01096H) Official symbol GUSB [Human] Official name glucuronidase, beta Species Human (Homo sapiens) Entrez Gene ID 2990 Detected transcript(s) NM_000181 (2321 bp) Band Size 95 bp (NM_000181) Reference Position 1 1476 (NM_000181
TFRC	TFR, transferrin receptor, TRFR, OTTHUMP00000208524, OTTHUMP00000208525, TR, OTTHUMP00000208523, transferrin receptor protein 1, p90, TFR1, T9, CD71, transferrin receptor (p90, CD71)	NM_001128148	transferrin receptor	PPH00990H	https://www.qiagen.com/de/products/discovery-and-translational-research/pcr-qpcr/qpcr-assays-and-instruments/mrna-incrna-qpcr-assays-panels/rt2-qpcr-primer-assays/?catno=PPH00990H#geneglobe	Name RT² qPCR Primer Assay for Human TFRC (PPH00990H) Official symbol TFRC [Human] Official name transferrin receptor Species Human (Homo sapiens) Entrez Gene ID 7037 Detected transcript(s) NM_001128148 (5100 bp) Band Size 113 bp (NM_001128148) Reference Position 1 2253 (NM_001128148
ACTB	beta actin, OTTHUMP00000024886, beta cytoskeletal actin, actin, cytoplasmic 1, PS1TP5-binding protein 1, beta-actin	NM_001101	actin, beta	PPH00073G	https://www.qiagen.com/de/products/discovery-and-translational-research/pcr-qpcr/qpcr-assays-and-instruments/mrna-incrna-qpcr-assays-panels/rt2-qpcr-primer-assays/?catno=PPH00073G#geneglobe	Name RT² qPCR Primer Assay for Human ACTB (PPH00073G) Official symbol ACTB [Human] Official name actin, beta Species Human (Homo sapiens) Entrez Gene ID 60 Detected transcript(s) NM_001101 (1852 bp) Band Size 174 bp (NM_001101) Reference Position 1 730 (NM_001101
GDC				PPH65835A
PPC				PPX63339
RTC				PPX63340
