# Supplementary material for: Oncotype DX Breast Cancer recurrence score resists inter-assay reproducibility with RT2-Profiler Multiplex RT-PCR
Source: Sci Rep. 2019 Dec 30;9:20266. doi: 10.1038/s41598-019-56910-0 (PMC6937305; doi:10.1038/s41598-019-56910-0)
Supplement: Supplementary file 3 — Supplementary Information 3 [file 41598_2019_56910_MOESM3_ESM.xls]

## Sheet: template
						oncotype DX values:		Recurrence Score	ER Score	PR Score	Her2 Score
GENE	ct-Werte	norm.ct-Werte		ER Score	ct-Werte	norm. ct-Werte		ER Score: (0,8x ER +1,2x PGR + BCL2 +SCUBE2)/4
ESR1 (ER)				ESR1 (ER)	0	0
BCL2				BCL2	0	0		ER Score	0
BIRC5 (Survivin)				PGR	0	0
ERBB2 (Her2)				SCUBE2	0	0
CTSL2				Mittelwert	0	0
GSTM1		0
GUSB
RTC				PR Score	ct-Werte	norm. ct-Werte		PR Score: (Survivin + KI67 +MYBL2+CCNB1+STK15)/5
PGR				BIRC5 (Survivin)	0	0		→ ist ER Score <6,5 wird als Wert 6,5 in die Formel eingesetzt
MKI67 (Ki67)				MKI67 (Ki67)	0	0
CCNB1				CCNB1	0	0		PR Score	0	6.5
GRB7				AURKA (STK15)	0	0
CD68		0		MYBL2	0	0
GAPDH				Mittelwert	0	0
TFRC
PPC
SCUBE2				Her2 Score/GRB7 Score	ct-Werte	norm. ct-Werte		Her2 Score/GrB7 Score: 0,9x GRB7 + 0,1x Her2
AURKA (STK15)				ERBB2 (Her2)	0	0		→ ist Her2 Score <8 wird als Wert 8 in die Formel eingesetzt
MYBL2				GRB7	0	0
MMP11				Mittelwert	0	0		Her2 Score	0	8
BAG1		0
RPLP0
ACTB				Invasion Score	ct-Werte	norm. ct-Werte		Invasion Score: (CTSL2+ MMP11)/2
GDC				CTSL2	0	0
				MMP11	0	0		Invasion Score	0
				Mittelwert	0	0
				Referenzgene				RSu:+0,47x Her2 Score -0,34x ER Score + 1,04x PR Score +0,10x Invasion Score +0,05x CD68 -0,08x GSTM1 -0,07x BAG1
				GUSB	0			→ RS=0 wenn RSu<0; RS=20x (RSu-6,7) wenn 0≤RSu≤100; RS=100 wenn RSu>100
				GAPDH	0
				TFRC	0			RSu	0	10.52
				RPLP0	0			RS	-134	76.4
				ACTB	0
				Mittelwert	0

## Sheet: I plate1A Patient A
						oncotype DX values:		Recurrence Score	ER Score	PR Score	Her2 Score
								26	12.1	4.4	9.7
GENE	ct-Werte	norm.ct-Werte		ER Score	ct-Werte	norm. ct-Werte		ER Score: (0,8x ER +1,2x PGR + BCL2 +SCUBE2)/4
ESR1 (ER)	30.66			ESR1 (ER)	30.66	-0.31
BCL2	31.09			BCL2	31.09	0.12		ER Score	-0.1045
BIRC5 (Survivin)	39.2			PGR	40
ERBB2 (Her2)	33.52			SCUBE2	30.68	-0.29
CTSL2	40			Mittelwert	30.81	-0.16
GSTM1	40
GUSB	30.54
RTC	22.81			PR Score	ct-Werte	norm. ct-Werte		PR Score: (Survivin + KI67 +MYBL2+CCNB1+STK15)/5
PGR	40			BIRC5 (Survivin)	39.2			→ ist ER Score <6,5 wird als Wert 6,5 in die Formel eingesetzt
MKI67 (Ki67)	32.93			MKI67 (Ki67)	32.93	1.96
CCNB1	40			CCNB1	40			PR Score	0.756	6.5
GRB7	31.06			AURKA (STK15)	32.87	1.9
CD68	33.83	2.86		MYBL2	30.89	-0.08
GAPDH	30.18			Mittelwert	32.23	1.26
TFRC	31.83
PPC	19.72
SCUBE2	30.68			Her2 Score/GRB7 Score	ct-Werte	norm. ct-Werte		Her2 Score/GrB7 Score: 0,9x GRB7 + 0,1x Her2
AURKA (STK15)	32.87			ERBB2 (Her2)	33.52	2.55		→ ist Her2 Score <8 wird als Wert 8 in die Formel eingesetzt
MYBL2	30.89			GRB7	31.06	0.09
MMP11	27.43			Mittelwert	32.29	1.32		Her2 Score	0.336	8
BAG1	32.09	1.12
RPLP0	30.45
ACTB	31.85			Invasion Score	ct-Werte	norm. ct-Werte		Invasion Score: (CTSL2+ MMP11)/2
GDC	>40			CTSL2	40
				MMP11	27.43	-3.54		Invasion Score	-1.77
				Mittelwert	27.43	-3.54
				Referenzgene				RSu:+0,47x Her2 Score -0,34x ER Score + 1,04x PR Score +0,10x Invasion Score +0,05x CD68 -0,08x GSTM1 -0,07x BAG1
				GUSB	30.54			→ RS=0 wenn RSu<0; RS=20x (RSu-6,7) wenn 0≤RSu≤100; RS=100 wenn RSu>100
				GAPDH	30.18
				TFRC	31.83			RSu	0.86729	10.4431
				RPLP0	30.45			RS	-116.654	74.8626
				ACTB	31.85
				Mittelwert	30.97

## Sheet: I plate 1B Patient A
						oncotype DX values:		Recurrence Score	ER Score	PR Score	Her2 Score
								26	12.1	4.4	9.7
GENE	ct-Werte	norm.ct-Werte		ER Score	ct-Werte	norm. ct-Werte		ER Score: (0,8x ER +1,2x PGR + BCL2 +SCUBE2)/4
ESR1 (ER)	31.78			ESR1 (ER)	31.78	0.944
BCL2	30.76			BCL2	30.76	-0.076		ER Score	-0.0017
BIRC5 (Survivin)	40			PGR	40
ERBB2 (Her2)	33.49			SCUBE2	30.15	-0.686
CTSL2	40			Mittelwert	30.8967	0.0606667
GSTM1	40
GUSB	30.04
RTC	22.95			PR Score	ct-Werte	norm. ct-Werte		PR Score: (Survivin + KI67 +MYBL2+CCNB1+STK15)/5
PGR	40			BIRC5 (Survivin)	40			→ ist ER Score <6,5 wird als Wert 6,5 in die Formel eingesetzt
MKI67 (Ki67)	29.88			MKI67 (Ki67)	29.88	-0.956
CCNB1	35.88			CCNB1	35.88			PR Score	0.6484	6.5
GRB7	31.59			AURKA (STK15)	34.61	3.774
CD68	37.74			MYBL2	31.26	0.424
GAPDH	30.45			Mittelwert	31.9167	1.08067
TFRC	30.99
PPC	19.97
SCUBE2	30.15			Her2 Score/GRB7 Score	ct-Werte	norm. ct-Werte		Her2 Score/GrB7 Score: 0,9x GRB7 + 0,1x Her2
AURKA (STK15)	34.61			ERBB2 (Her2)	33.49	2.654		→ ist Her2 Score <8 wird als Wert 8 in die Formel eingesetzt
MYBL2	31.26			GRB7	31.59	0.754
MMP11	27.09			Mittelwert	32.54	1.704		Her2 Score	0.944	8
BAG1	32.58	1.744
RPLP0	30.54
ACTB	32.16			Invasion Score	ct-Werte	norm. ct-Werte		Invasion Score: (CTSL2+ MMP11)/2
GDC	>40			CTSL2	40
				MMP11	27.09	-3.746		Invasion Score	-1.873
				Mittelwert	27.09	-3.746
				Referenzgene				RSu:+0,47x Her2 Score -0,34x ER Score + 1,04x PR Score +0,10x Invasion Score +0,05x CD68 -0,08x GSTM1 -0,07x BAG1
				GUSB	30.04			→ RS=0 wenn RSu<0; RS=20x (RSu-6,7) wenn 0≤RSu≤100; RS=100 wenn RSu>100
				GAPDH	30.45
				TFRC	30.99			RSu	0.809214	10.2112
				RPLP0	30.54			RS	-117.816	70.224
				ACTB	32.16
				Mittelwert	30.836

## Sheet: I plate 2A Patient A
						oncotype DX values:		Recurrence Score	ER Score	PR Score	Her2 Score
								26	12.1	4.4	9.7
GENE	ct-Werte	norm.ct-Werte		ER Score	ct-Werte	norm. ct-Werte		ER Score: (0,8x ER +1,2x PGR + BCL2 +SCUBE2)/4
ESR1 (ER)	31.7			ESR1 (ER)	31.7	1.39
BCL2	31			BCL2	31	0.69		ER Score	0.3105
BIRC5 (Survivin)	40			PGR	35.46
ERBB2 (Her2)	33.28			SCUBE2	29.75	-0.56
CTSL2	40			Mittelwert	30.8167	0.506667
GSTM1	40
GUSB	30.8
RTC	22.53			PR Score	ct-Werte	norm. ct-Werte		PR Score: (Survivin + KI67 +MYBL2+CCNB1+STK15)/5
PGR	35.46			BIRC5 (Survivin)	40			→ ist ER Score <6,5 wird als Wert 6,5 in die Formel eingesetzt
MKI67 (Ki67)	30.52			MKI67 (Ki67)	30.52	0.21
CCNB1	36.96			CCNB1	36.96			PR Score	0.808	6.5
GRB7	31.48			AURKA (STK15)	33.75	3.44
CD68	34.34	4.03		MYBL2	30.7	0.39
GAPDH	30.47			Mittelwert	31.6567	1.34667
TFRC	30.7
PPC	19.75
SCUBE2	29.75			Her2 Score/GRB7 Score	ct-Werte	norm. ct-Werte		Her2 Score/GrB7 Score: 0,9x GRB7 + 0,1x Her2
AURKA (STK15)	33.75			ERBB2 (Her2)	33.28	2.97		→ ist Her2 Score <8 wird als Wert 8 in die Formel eingesetzt
MYBL2	30.7			GRB7	31.48	1.17
MMP11	27.25			Mittelwert	32.38	2.07		Her2 Score	1.35	8
BAG1	32.28	1.97
RPLP0	29.54
ACTB	30.04			Invasion Score	ct-Werte	norm. ct-Werte		Invasion Score: (CTSL2+ MMP11)/2
GDC	>40			CTSL2	40
				MMP11	27.25	-3.06		Invasion Score	-1.53
				Mittelwert	27.25	-3.06
				Referenzgene				RSu:+0,47x Her2 Score -0,34x ER Score + 1,04x PR Score +0,10x Invasion Score +0,05x CD68 -0,08x GSTM1 -0,07x BAG1
				GUSB	30.8			→ RS=0 wenn RSu<0; RS=20x (RSu-6,7) wenn 0≤RSu≤100; RS=100 wenn RSu>100
				GAPDH	30.47
				TFRC	30.7			RSu	1.27985	10.325
				RPLP0	29.54			RS	-108.403	72.5006
				ACTB	30.04
				Mittelwert	30.31

## Sheet: I plate 2B Patient A
						oncotype DX values:		Recurrence Score	ER Score	PR Score	Her2 Score
								26	12.1	4.4	9.7
GENE	ct-Werte	norm.ct-Werte		ER Score	ct-Werte	norm. ct-Werte		ER Score: (0,8x ER +1,2x PGR + BCL2 +SCUBE2)/4
ESR1 (ER)	30.97			ESR1 (ER)	30.97	-0.012
BCL2	30.85			BCL2	30.85	-0.132		ER Score	-0.0934
BIRC5 (Survivin)	40			PGR	40
ERBB2 (Her2)	34.64			SCUBE2	30.75	-0.232
CTSL2	40			Mittelwert	30.8567	-0.125333
GSTM1	40
GUSB	31.14
RTC	22.94			PR Score	ct-Werte	norm. ct-Werte		PR Score: (Survivin + KI67 +MYBL2+CCNB1+STK15)/5
PGR	40			BIRC5 (Survivin)	40			→ ist ER Score <6,5 wird als Wert 6,5 in die Formel eingesetzt
MKI67 (Ki67)	31.64			MKI67 (Ki67)	31.64	0.658
CCNB1	40			CCNB1	40			PR Score	0.9568	6.5
GRB7	31.62			AURKA (STK15)	34.54	3.558
CD68	36.69			MYBL2	31.55	0.568
GAPDH	30.21			Mittelwert	32.5767	1.59467
TFRC	31.45
PPC	19.69
SCUBE2	30.75			Her2 Score/GRB7 Score	ct-Werte	norm. ct-Werte		Her2 Score/GrB7 Score: 0,9x GRB7 + 0,1x Her2
AURKA (STK15)	34.54			ERBB2 (Her2)	34.64	3.658		→ ist Her2 Score <8 wird als Wert 8 in die Formel eingesetzt
MYBL2	31.55			GRB7	31.62	0.638
MMP11	27.28			Mittelwert	33.13	2.148		Her2 Score	0.94	8
BAG1	32.18	1.198
RPLP0	30.45
ACTB	31.66			Invasion Score	ct-Werte	norm. ct-Werte		Invasion Score: (CTSL2+ MMP11)/2
GDC	40			CTSL2	40
				MMP11	27.28	-3.702		Invasion Score	-1.851
				Mittelwert	27.28	-3.702
				Referenzgene				RSu:+0,47x Her2 Score -0,34x ER Score + 1,04x PR Score +0,10x Invasion Score +0,05x CD68 -0,08x GSTM1 -0,07x BAG1
				GUSB	31.14			→ RS=0 wenn RSu<0; RS=20x (RSu-6,7) wenn 0≤RSu≤100; RS=100 wenn RSu>100
				GAPDH	30.21
				TFRC	31.45			RSu	1.19967	10.2828
				RPLP0	30.45			RS	-110.007	71.6559
				ACTB	31.66
				Mittelwert	30.982

## Sheet: II plate 1A Patient B
						oncotype DX values:		Recurrence Score	ER Score	PR Score	Her2 Score
								11	10.2	6.08	8.7
GENE	ct-Werte	norm.ct-Werte		ER Score	ct-Werte	norm. ct-Werte		ER Score: (0,8x ER +1,2x PGR + BCL2 +SCUBE2)/4
ESR1 (ER)	33.19			ESR1 (ER)	33.19	0.962
BCL2	30.78			BCL2	30.78	-1.448		ER Score	-0.7441
BIRC5 (Survivin)	40			PGR	35.13
ERBB2 (Her2)	36.98			SCUBE2	29.93	-2.298
CTSL2	40			Mittelwert	31.3	-0.928
GSTM1	40
GUSB	30.52
RTC	23.02			PR Score	ct-Werte	norm. ct-Werte		PR Score: (Survivin + KI67 +MYBL2+CCNB1+STK15)/5
PGR	35.13			BIRC5 (Survivin)	40			→ ist ER Score <6,5 wird als Wert 6,5 in die Formel eingesetzt
MKI67 (Ki67)	33.21			MKI67 (Ki67)	33.21	0.982
CCNB1	40			CCNB1	40			PR Score	1.1072	6.5
GRB7	32.19			AURKA (STK15)	34.14	1.912
CD68	37.94			MYBL2	34.87	2.642
GAPDH	32.7			Mittelwert	25.555	-6.673
TFRC	31.67
PPC	19.82
SCUBE2	29.93			Her2 Score/GRB7 Score	ct-Werte	norm. ct-Werte		Her2 Score/GrB7 Score: 0,9x GRB7 + 0,1x Her2
AURKA (STK15)	34.14			ERBB2 (Her2)	36.98			→ ist Her2 Score <8 wird als Wert 8 in die Formel eingesetzt
MYBL2	34.87			GRB7	32.19	-0.038
MMP11	30.71			Mittelwert	32.19	-0.038		Her2 Score	-0.0342	8
BAG1	32.47	0.242
RPLP0	31.64
ACTB	34.61			Invasion Score	ct-Werte	norm. ct-Werte		Invasion Score: (CTSL2+ MMP11)/2
GDC	>40			CTSL2	40
				MMP11	30.71	-1.518		Invasion Score	-0.759
				Mittelwert	30.71	-1.518
				Referenzgene				RSu:+0,47x Her2 Score -0,34x ER Score + 1,04x PR Score +0,10x Invasion Score +0,05x CD68 -0,08x GSTM1 -0,07x BAG1
				GUSB	30.52			→ RS=0 wenn RSu<0; RS=20x (RSu-6,7) wenn 0≤RSu≤100; RS=100 wenn RSu>100
				GAPDH	32.7
				TFRC	31.67			RSu	1.29557	10.6802
				RPLP0	31.64			RS	-108.089	79.6031
				ACTB	34.61
				Mittelwert	32.228

## Sheet: II plate 1B Patient B
						oncotype DX values:		Recurrence Score	ER Score	PR Score	Her2 Score
								11	10.2	6.08	8.7
GENE	ct-Werte	norm.ct-Werte		ER Score	ct-Werte	norm. ct-Werte		ER Score: (0,8x ER +1,2x PGR + BCL2 +SCUBE2)/4
ESR1 (ER)	32.8			ESR1 (ER)	32.8	1.256
BCL2	31.67			BCL2	31.67	0.126		ER Score	0.0442
BIRC5 (Survivin)	37.14			PGR	35.71
ERBB2 (Her2)	38.5			SCUBE2	30.59	-0.954
CTSL2	40			Mittelwert	31.6867	0.142667
GSTM1	34.96	3.416
GUSB	30.68
RTC	22.92			PR Score	ct-Werte	norm. ct-Werte		PR Score: (Survivin + KI67 +MYBL2+CCNB1+STK15)/5
PGR	35.71			BIRC5 (Survivin)	37.14			→ ist ER Score <6,5 wird als Wert 6,5 in die Formel eingesetzt
MKI67 (Ki67)	33.48			MKI67 (Ki67)	33.48	1.936
CCNB1	40			CCNB1	40			PR Score	0.8364	6.5
GRB7	32.44			AURKA (STK15)	33.79	2.246
CD68	40			MYBL2	36.9
GAPDH	31.98			Mittelwert	34.7233	3.17933
TFRC	30.9
PPC	19.81
SCUBE2	30.59			Her2 Score/GRB7 Score	ct-Werte	norm. ct-Werte		Her2 Score/GrB7 Score: 0,9x GRB7 + 0,1x Her2
AURKA (STK15)	33.79			ERBB2 (Her2)	38.5			→ ist Her2 Score <8 wird als Wert 8 in die Formel eingesetzt
MYBL2	36.9			GRB7	32.44	0.896
MMP11	30.53			Mittelwert	32.44	0.896		Her2 Score	0.8064	8
BAG1	31.88	0.336
RPLP0	31.6
ACTB	32.56			Invasion Score	ct-Werte	norm. ct-Werte		Invasion Score: (CTSL2+ MMP11)/2
GDC	40			CTSL2	40
				MMP11	30.53	-1.014		Invasion Score	-0.507
				Mittelwert	30.53	-1.014
				Referenzgene				RSu:+0,47x Her2 Score -0,34x ER Score + 1,04x PR Score +0,10x Invasion Score +0,05x CD68 -0,08x GSTM1 -0,07x BAG1
				GUSB	30.68			→ RS=0 wenn RSu<0; RS=20x (RSu-6,7) wenn 0≤RSu≤100; RS=100 wenn RSu>100
				GAPDH	31.98
				TFRC	30.9			RSu	0.886336	10.1575
				RPLP0	31.6			RS	-116.273	69.1494
				ACTB	32.56
				Mittelwert	31.544

## Sheet: II plate 2A Patient B
						oncotype DX values:		Recurrence Score	ER Score	PR Score	Her2 Score
								11	10.2	6.08	8.7
GENE	ct-Werte	norm.ct-Werte		ER Score	ct-Werte	norm. ct-Werte		ER Score: (0,8x ER +1,2x PGR + BCL2 +SCUBE2)/4
ESR1 (ER)	33.8			ESR1 (ER)	33.8	2.282
BCL2	31.55			BCL2	31.55	0.032		ER Score	0.0599
BIRC5 (Survivin)	40			PGR	35.9
ERBB2 (Her2)	33.86			SCUBE2	29.9	-1.618
CTSL2	40			Mittelwert	31.75	0.232
GSTM1	34.91	3.392
GUSB	30.7
RTC	22.66			PR Score	ct-Werte	norm. ct-Werte		PR Score: (Survivin + KI67 +MYBL2+CCNB1+STK15)/5
PGR	35.9			BIRC5 (Survivin)	40			→ ist ER Score <6,5 wird als Wert 6,5 in die Formel eingesetzt
MKI67 (Ki67)	32.75			MKI67 (Ki67)	32.75	1.232
CCNB1	40			CCNB1	40			PR Score	0.2464	6.5
GRB7	33.96			AURKA (STK15)	36.55
CD68	38.52			MYBL2	35.23
GAPDH	32.34			Mittelwert	32.75	1.232
TFRC	30.49
PPC	19.67
SCUBE2	29.9			Her2 Score/GRB7 Score	ct-Werte	norm. ct-Werte		Her2 Score/GrB7 Score: 0,9x GRB7 + 0,1x Her2
AURKA (STK15)	36.55			ERBB2 (Her2)	33.86	2.342		→ ist Her2 Score <8 wird als Wert 8 in die Formel eingesetzt
MYBL2	35.23			GRB7	33.96	2.442
MMP11	30.1			Mittelwert	33.91	2.392		Her2 Score	2.432	8
BAG1	32.64	1.122
RPLP0	30.77
ACTB	33.29			Invasion Score	ct-Werte	norm. ct-Werte		Invasion Score: (CTSL2+ MMP11)/2
GDC	>40			CTSL2	40
				MMP11	30.1	-1.418		Invasion Score	-0.709
				Mittelwert	30.1	-1.418
				Referenzgene				RSu:+0,47x Her2 Score -0,34x ER Score + 1,04x PR Score +0,10x Invasion Score +0,05x CD68 -0,08x GSTM1 -0,07x BAG1
				GUSB	30.7			→ RS=0 wenn RSu<0; RS=20x (RSu-6,7) wenn 0≤RSu≤100; RS=100 wenn RSu>100
				GAPDH	32.34
				TFRC	30.49			RSu	0.95813	10.0788
				RPLP0	30.77			RS	-114.837	67.5767
				ACTB	33.29
				Mittelwert	31.518

## Sheet: II plate 2B Patient B
						oncotype DX values:		Recurrence Score	ER Score	PR Score	Her2 Score
								11	10.2	6.08	8.7
GENE	ct-Werte	norm.ct-Werte		ER Score	ct-Werte	norm. ct-Werte		ER Score: (0,8x ER +1,2x PGR + BCL2 +SCUBE2)/4
ESR1 (ER)	35.82			ESR1 (ER)	35.82
BCL2	31.7			BCL2	31.7	0.264		ER Score	-0.318
BIRC5 (Survivin)	40			PGR	36.22
ERBB2 (Her2)	34.24			SCUBE2	29.9	-1.536
CTSL2	40			Mittelwert	30.8	-0.636
GSTM1	34.38	2.944
GUSB	30.78
RTC	23.04			PR Score	ct-Werte	norm. ct-Werte		PR Score: (Survivin + KI67 +MYBL2+CCNB1+STK15)/5
PGR	36.22			BIRC5 (Survivin)	40			→ ist ER Score <6,5 wird als Wert 6,5 in die Formel eingesetzt
MKI67 (Ki67)	32.47			MKI67 (Ki67)	32.47	1.034
CCNB1	40			CCNB1	40			PR Score	0.2068	6.5
GRB7	31.43			AURKA (STK15)	35.3
CD68	36.45			MYBL2	37.47
GAPDH	32.52			Mittelwert	32.47	1.034
TFRC	31.26
PPC	19.86
SCUBE2	29.9			Her2 Score/GRB7 Score	ct-Werte	norm. ct-Werte		Her2 Score/GrB7 Score: 0,9x GRB7 + 0,1x Her2
AURKA (STK15)	35.3			ERBB2 (Her2)	34.24	2.804		→ ist Her2 Score <8 wird als Wert 8 in die Formel eingesetzt
MYBL2	37.47			GRB7	31.43	-0.006
MMP11	29.54			Mittelwert	32.835	1.399		Her2 Score	0.275	8
BAG1	32.17	0.734
RPLP0	30.53
ACTB	32.09			Invasion Score	ct-Werte	norm. ct-Werte		Invasion Score: (CTSL2+ MMP11)/2
GDC	36.57			CTSL2	40
				MMP11	29.54	-1.896		Invasion Score	-0.948
				Mittelwert	29.54	-1.896
				Referenzgene				RSu:+0,47x Her2 Score -0,34x ER Score + 1,04x PR Score +0,10x Invasion Score +0,05x CD68 -0,08x GSTM1 -0,07x BAG1
				GUSB	30.78			→ RS=0 wenn RSu<0; RS=20x (RSu-6,7) wenn 0≤RSu≤100; RS=100 wenn RSu>100
				GAPDH	32.52
				TFRC	31.26			RSu	0.070742	10.2464
				RPLP0	30.53			RS	-132.585	70.9284
				ACTB	32.09
				Mittelwert	31.436

## Sheet: III
						oncotype DX values:		Recurrence Score	ER Score	PR Score	Her2 Score
								20	9.2	6.6	9.3
GENE	ct-Werte	norm.ct-Werte		ER Score	ct-Werte	norm. ct-Werte		ER Score: (0,8x ER +1,2x PGR + BCL2 +SCUBE2)/4
ESR1 (ER)	32.48			ESR1 (ER)	32.48	2.454
BCL2	31.1			BCL2	31.1	1.074		ER Score	1.584
BIRC5 (Survivin)	38.97			PGR	32.13	2.104
ERBB2 (Her2)	34.33			SCUBE2	30.8	0.774
CTSL2	40			Mittelwert	31.6275	1.6015
GSTM1	40
GUSB	30.69
RTC	22.34			PR Score	ct-Werte	norm. ct-Werte		PR Score: (Survivin + KI67 +MYBL2+CCNB1+STK15)/5
PGR	32.13			BIRC5 (Survivin)	38.97			→ ist ER Score <6,5 wird als Wert 6,5 in die Formel eingesetzt
MKI67 (Ki67)	32.83			MKI67 (Ki67)	32.83	2.804
CCNB1	40			CCNB1	40			PR Score	1.1016	6.5
GRB7	31.42			AURKA (STK15)	32.73	2.704
CD68	36			MYBL2	35.6
GAPDH	32.02			Mittelwert	36.026	6
TFRC	28.96
PPC	20.04
SCUBE2	30.8			Her2 Score/GRB7 Score	ct-Werte	norm. ct-Werte		Her2 Score/GrB7 Score: 0,9x GRB7 + 0,1x Her2
AURKA (STK15)	32.73			ERBB2 (Her2)	34.33	4.304		→ ist Her2 Score <8 wird als Wert 8 in die Formel eingesetzt
MYBL2	35.6			GRB7	31.42	1.394
MMP11	30.29			Mittelwert	32.875	2.849		Her2 Score	1.685	8
BAG1	30.3	0.274
RPLP0	28.43
ACTB	30.03			Invasion Score	ct-Werte	norm. ct-Werte		Invasion Score: (CTSL2+ MMP11)/2
GDC	40			CTSL2	40
				MMP11	30.29	0.264		Invasion Score	0.132
				Mittelwert	35.145	5.119
				Referenzgene				RSu:+0,47x Her2 Score -0,34x ER Score + 1,04x PR Score +0,10x Invasion Score +0,05x CD68 -0,08x GSTM1 -0,07x BAG1
				GUSB	30.69			→ RS=0 wenn RSu<0; RS=20x (RSu-6,7) wenn 0≤RSu≤100; RS=100 wenn RSu>100
				GAPDH	32.02
				TFRC	28.96			RSu	1.39307	9.97546
				RPLP0	28.43			RS	-106.139	65.5092
				ACTB	30.03
				Mittelwert	30.026

[truncated: 29 more sheets: IV, 01, 02, 03 Patient C, 05, 06 Patient D, 07, 08, 10, 11, 12, 14, 15, 16, 17,  19 , 20, 21, 22, 23 …]
